# Supplementary material for: Sex hormone profiles and associated factors among adult tuberculosis patients at Gondar town, northwest Ethiopia: A comparative cross-sectional study
Source: PLoS One. 2026 Feb 6;21(2):e0340631. doi: 10.1371/journal.pone.0340631 (PMC12880706; doi:10.1371/journal.pone.0340631)
Supplement: S3 Excel Data — (XLSX) [file pone.0340631.s003.xlsx]

## Sheet: SPSS DATA SET
code	sex	Age	cat_age	recidency	occupation	categories_Occu	education_status	marriage	categoriesincome	bmi	cat_bmi	cat_sbp	cat_DBP	alcohol_drinking	cigarette_smoking	recode_PHE	healthy_diet	usual_food_source	family_disease	medical_disease_type_yr_family	other_type_of_medical_disease_yr_family	vomit	nausea	Loss_of_appetite	history_of_TB	medication_othe_than_TB	type_of_medication	underline_medical_disease	if_yes_type	other_type_of_illenesses	type_DX	class_of_TB	RX	cortisol	Testo	E2	P	LH	FSH	case_control	group_participants	sum_Rx_status_onRX	cat_duration_RX_month	period	monthly_mense	recode_menctrual_regularity	mense_status_3	recode_type_HG	hg_HG
3	1	23	1	2	2	2	2	1	1	18.14	1	1	1	1	1	1	1	2	2	#NULL!		1	1	1	1	1		2	#NULL!		2	1	2	13.2	2.33	39.44	0.14	12.18	4.32	1	2	3	1	#NULL!	#NULL!	#NULL!	#NULL!	2	1
4	1	38	3	2	2	2	3	4	2	15.625	1	1	1	3	1	2	1	2	2	#NULL!		1	2	1	1	1		2	#NULL!		1	1	2	13.28	3.04	38.57	0.33	9	12.26	1	2	4	2	#NULL!	#NULL!	#NULL!	#NULL!	2	1
5	1	74	4	1	3	2	2	2	2	19.7232	2	1	1	3	1	2	2	2	2	#NULL!		2	2	2	1	1		2	#NULL!		1	2	1	24.21	3.11	28.77	0.23	6.06	7.17	1	1	1	#NULL!	#NULL!	#NULL!	#NULL!	#NULL!	4	1
7	1	18	1	1	3	2	1	1	2	16.5289	1	1	1	1	1	2	1	1	2	#NULL!		2	2	2	1	1		2	#NULL!		2	2	1	23.18	1.78	63.19	0.23	8.62	13.18	1	1	1	#NULL!	#NULL!	#NULL!	#NULL!	#NULL!	2	1
8	1	36	3	2	2	2	3	1	1	16.3847	1	2	2	1	1	1	1	2	1	3		1	2	1	1	1		2	#NULL!		1	1	2	25.76	4.69	33.66	1.65	6.13	7.84	1	2	3	1	#NULL!	#NULL!	#NULL!	#NULL!	1	0
9	1	65	4	2	2	2	4	2	2	18.3391	1	2	1	1	1	2	3	1	2	#NULL!		1	1	1	2	1		2	#NULL!		1	1	2	18.67	1.89	36.31	0.4	13.92	12.72	1	2	3	1	#NULL!	#NULL!	#NULL!	#NULL!	2	1
10	1	55	4	1	7	5	1	2	2	17.5697	1	1	1	1	1	2	1	1	2	#NULL!		1	1	1	1	1		2	#NULL!		1	1	1	10.54	2.11	31.45	0.08	5.99	10.19	1	1	1	#NULL!	#NULL!	#NULL!	#NULL!	#NULL!	4	1
11	1	33	2	1	3	2	3	1	2	17.4747	1	1	2	1	1	1	2	2	2	#NULL!		2	2	2	1	1		2	#NULL!		1	1	1	18.31	2.62	23.35	0.29	9.85	9.13	1	1	1	#NULL!	#NULL!	#NULL!	#NULL!	#NULL!	2	1
12	1	32	2	2	2	2	4	2	2	18.1252	1	1	1	3	1	1	3	2	2	#NULL!		1	2	1	1	1		2	#NULL!		2	1	2	15.45	2.53	25.86	0.28	1.21	8.18	1	2	3	1	#NULL!	#NULL!	#NULL!	#NULL!	3	1
16	1	65	4	2	2	2	1	2	2	16.8525	1	2	2	1	1	2	4	2	2	#NULL!		1	1	1	2	1		2	#NULL!		2	1	2	15.54	5.75	50.87	0.36	7.32	13.36	1	2	4	2	#NULL!	#NULL!	#NULL!	#NULL!	1	0
17	1	53	4	2	2	2	2	1	2	16.5289	1	1	1	1	1	2	4	1	2	#NULL!		1	1	1	1	1		2	#NULL!		2	1	2	8.9	5.17	14.8	0.09	3.64	5.13	1	2	3	1	#NULL!	#NULL!	#NULL!	#NULL!	1	0
19	1	31	2	2	3	2	2	2	2	17.7086	1	1	1	1	1	1	4	2	2	#NULL!		1	1	1	1	1		2	#NULL!		2	1	2	15.12	5.09	48.25	0.37	10.27	4.92	1	2	3	1	#NULL!	#NULL!	#NULL!	#NULL!	1	0
21	1	55	4	1	3	2	1	2	2	19.1512	2	1	1	1	1	2	1	1	2	#NULL!		2	2	1	1	1		2	#NULL!		2	2	1	14.7	6.4	24.74	0.67	3.67	5.72	1	1	1	#NULL!	#NULL!	#NULL!	#NULL!	#NULL!	1	0
23	1	40	3	1	3	2	2	2	2	16.1354	1	1	1	2	1	2	4	1	1	1		1	1	1	1	1		2	#NULL!		1	1	2	16.7	4	25.5	0.29	4.11	3.6	1	2	3	1	#NULL!	#NULL!	#NULL!	#NULL!	1	0
27	1	30	2	2	3	2	4	2	2	22.7732	2	1	2	3	1	1	1	1	2	#NULL!		1	2	2	1	1		2	#NULL!		2	2	1	28.65	2.12	80.68	0.25	7.98	15.77	1	1	1	#NULL!	#NULL!	#NULL!	#NULL!	#NULL!	4	1
28	1	29	2	2	3	2	2	2	2	20.0474	2	1	1	1	1	2	1	2	2	#NULL!		2	2	2	1	1		2	#NULL!		1	1	1	29.65	1.22	86.85	0.2	12.67	24.83	1	1	1	#NULL!	#NULL!	#NULL!	#NULL!	#NULL!	2	1
29	1	28	2	1	7	5	2	2	1	21.4533	2	1	1	1	1	2	2	2	1	1		1	2	2	1	1		2	#NULL!		2	2	1	31.97	1.24	81.86	0.18	10.17	25.68	1	1	1	#NULL!	#NULL!	#NULL!	#NULL!	#NULL!	2	1
30	1	37	3	2	3	2	3	2	2	18.1662	1	1	1	1	1	2	1	1	2	#NULL!		2	2	1	1	1		2	#NULL!		1	1	1	28.17	2.18	91	0.14	7.86	15.17	1	1	1	#NULL!	#NULL!	#NULL!	#NULL!	#NULL!	4	1
31	1	23	1	2	5	4	3	1	1	17.6471	1	1	1	1	1	2	2	1	1	#NULL!	HIV/AIDS	1	1	1	1	1		2	#NULL!		1	1	1	22.86	2.97	83.68	0.17	7.92	15.13	1	1	1	#NULL!	#NULL!	#NULL!	#NULL!	#NULL!	4	1
33	1	24	1	2	3	2	3	1	2	17.6327	1	1	1	3	1	2	3	3	2	#NULL!		1	1	1	1	1		2	#NULL!		1	1	1	26.08	1.75	91	0.14	8.02	16.17	1	1	1	#NULL!	#NULL!	#NULL!	#NULL!	#NULL!	4	1
35	1	26	2	2	2	2	4	1	2	20.1956	2	1	1	1	1	2	4	1	2	#NULL!		2	2	2	1	1		2	#NULL!		1	1	1	32.15	1.98	89.17	0.23	7.68	15.68	1	1	1	#NULL!	#NULL!	#NULL!	#NULL!	#NULL!	4	1
38	1	24	1	2	6	2	3	1	1	18.9292	2	1	1	1	1	2	3	1	2	#NULL!		1	1	2	1	1		2	#NULL!		1	1	1	23.18	2.13	90.18	0.23	7.19	17.12	1	1	1	#NULL!	#NULL!	#NULL!	#NULL!	#NULL!	4	1
40	1	25	1	2	5	4	3	1	1	19.7232	2	1	1	3	1	2	4	1	2	#NULL!		2	2	2	1	1		2	#NULL!		1	1	2	20.35	3.66	30.09	0.47	22.86	36.11	1	2	4	2	#NULL!	#NULL!	#NULL!	#NULL!	1	0
41	1	33	2	2	3	2	3	2	2	24.2215	2	1	1	3	1	2	4	1	2	#NULL!		1	2	2	1	1		2	#NULL!		1	1	2	14.49	4.76	34.01	0.4	4.1	4.48	1	2	3	1	#NULL!	#NULL!	#NULL!	#NULL!	1	0
45	1	25	1	2	3	2	3	2	2	17.1875	1	1	1	3	1	2	4	2	1	3		1	1	2	1	1		2	#NULL!		1	1	2	26.99	5.82	32.09	0.7	8.93	6.75	1	2	3	1	#NULL!	#NULL!	#NULL!	#NULL!	1	0
47	1	18	1	2	4	3	2	1	1	16.225	1	1	1	1	1	2	3	1	2	#NULL!		1	1	1	1	1		2	#NULL!		1	1	2	11.9	2.34	10	0.22	3.49	2.96	1	2	4	2	#NULL!	#NULL!	#NULL!	#NULL!	4	1
49	1	36	3	2	3	2	2	1	2	23.5294	2	1	1	1	1	2	4	1	2	#NULL!		1	1	1	1	1		2	#NULL!		1	1	2	12.61	4.49	82.29	1.65	9.63	4.68	1	2	3	1	#NULL!	#NULL!	#NULL!	#NULL!	1	0
50	1	20	1	1	4	3	3	1	1	22.7583	2	1	1	1	1	2	4	1	1	1		2	2	2	1	1		2	#NULL!		1	1	2	21.58	3.31	23.3	0.66	2.47	2.9	1	2	3	1	#NULL!	#NULL!	#NULL!	#NULL!	4	1
51	1	71	4	1	5	4	1	3	1	17.2266	1	1	1	1	1	2	4	2	2	#NULL!		1	1	1	1	1		2	#NULL!		1	1	2	15.8	1.22	25.5	0.34	10	5.49	1	2	3	1	#NULL!	#NULL!	#NULL!	#NULL!	2	1
52	1	30	2	1	5	4	1	2	1	16.8962	1	1	1	1	1	2	4	2	2	#NULL!		2	2	2	2	1		2	#NULL!		1	1	2	13.358	5.62	75.05	0.36	2.99	2.7	1	2	3	1	#NULL!	#NULL!	#NULL!	#NULL!	1	0
54	1	40	3	2	7	5	1	2	2	19.2526	2	1	1	1	1	2	4	2	2	#NULL!		1	1	2	1	1		2	#NULL!		2	2	2	11.43	5.13	36.92	0.33	3.18	15.13	1	2	3	1	#NULL!	#NULL!	#NULL!	#NULL!	1	0
56	1	55	4	2	8	5	3	2	1	16.0208	1	1	1	1	1	1	4	1	2	#NULL!		1	1	2	1	1		2	#NULL!		2	2	2	20.48	4.12	49.71	0.68	16.71	16.81	1	2	3	1	#NULL!	#NULL!	#NULL!	#NULL!	1	0
57	1	19	1	2	4	3	3	1	1	16.9531	1	1	1	1	1	1	4	2	2	#NULL!		1	1	1	1	1		2	#NULL!		1	1	2	16.87	2.86	25.53	0.95	1.15	2.57	1	2	4	2	#NULL!	#NULL!	#NULL!	#NULL!	3	1
58	1	36	3	2	6	2	2	1	2	18.6382	2	1	1	1	1	2	4	2	2	#NULL!		1	1	1	1	1		2	#NULL!		1	1	2	20.12	3.42	35.49	0.57	1.13	4.28	1	2	4	2	#NULL!	#NULL!	#NULL!	#NULL!	3	1
59	1	52	4	2	6	2	2	2	2	19.2653	2	1	1	1	1	1	4	2	2	#NULL!		1	1	1	1	1		2	#NULL!		1	1	1	17.73	3.84	23.2	1.2	10.1	13.29	1	1	1	#NULL!	#NULL!	#NULL!	#NULL!	#NULL!	1	0
60	1	29	2	2	5	4	1	2	1	19.1327	2	1	1	3	1	2	4	2	2	#NULL!		2	2	2	2	1		2	#NULL!		2	2	2	12.95	4.97	40.7	1.02	18.68	10.3	1	2	4	2	#NULL!	#NULL!	#NULL!	#NULL!	1	0
62	1	26	2	2	3	2	3	1	1	21.2953	2	1	1	3	3	2	3	2	2	#NULL!		2	2	2	1	1		2	#NULL!		2	2	2	9.13	4.91	10	0.06	4.4	2.98	1	2	3	1	#NULL!	#NULL!	#NULL!	#NULL!	1	0
64	1	25	1	2	8	5	2	1	1	16.6356	1	1	1	1	1	1	4	1	2	#NULL!		1	1	1	1	1		2	#NULL!		1	1	2	23.07	6	47.38	0.39	6.29	9.29	1	2	4	2	#NULL!	#NULL!	#NULL!	#NULL!	1	0
65	1	38	3	2	3	2	3	2	2	21.6713	2	1	1	1	1	2	3	1	2	#NULL!		1	1	1	1	1		2	#NULL!		1	1	2	24.56	1.36	39.47	0.26	33.6	42.09	1	2	3	1	#NULL!	#NULL!	#NULL!	#NULL!	2	1
66	1	19	1	2	4	3	2	1	1	17.2066	1	1	1	1	1	2	2	1	2	#NULL!		1	1	1	1	1		2	#NULL!		1	1	2	17.97	3.39	38.58	0.44	13.13	8.78	1	2	3	1	#NULL!	#NULL!	#NULL!	#NULL!	2	1
67	1	29	2	2	3	2	3	1	1	19.4321	2	1	1	1	1	2	2	3	2	#NULL!		1	2	1	1	1		2	#NULL!		2	2	2	17.55	5.08	66.12	0.4	11.61	2.67	1	2	3	1	#NULL!	#NULL!	#NULL!	#NULL!	1	0
68	1	24	1	2	3	2	3	2	2	16.4153	1	1	1	1	1	2	3	1	2	#NULL!		2	2	2	1	1		2	#NULL!		1	1	2	27.57	2.89	41.02	0.96	7.06	2.1	1	2	3	1	#NULL!	#NULL!	#NULL!	#NULL!	4	1
69	1	21	1	2	5	4	3	1	1	20.83	2	1	1	1	1	2	2	1	2	#NULL!		1	1	1	1	1		2	#NULL!		1	1	1	15.5	3.28	37.41	0.3	8.06	5.18	1	1	1	#NULL!	#NULL!	#NULL!	#NULL!	#NULL!	4	1
70	1	30	2	2	3	2	1	2	2	18.8189	2	1	1	3	1	2	2	1	2	#NULL!		2	2	2	1	1		2	#NULL!		1	1	2	22.27	2.91	23.57	0.33	5.35	3.7	1	2	3	1	#NULL!	#NULL!	#NULL!	#NULL!	4	1
77	1	28	2	2	2	2	4	2	2	14.834	1	1	1	1	1	2	3	2	1	#NULL!	malaria	1	1	1	1	2	anti-malaria drug	1	1		1	1	2	24.06	1.22	48	1.05	9.71	4.06	1	2	3	1	#NULL!	#NULL!	#NULL!	#NULL!	2	1
80	1	23	1	2	3	2	2	1	1	20.8117	2	1	1	1	1	2	4	1	2	#NULL!		1	1	1	1	1		2	#NULL!		2	2	2	19.87	4.69	37.64	0.2	4.74	1.3	1	2	3	1	#NULL!	#NULL!	#NULL!	#NULL!	1	0
83	1	18	1	2	3	2	3	1	1	14.6788	1	1	1	1	1	1	2	1	2	#NULL!		1	1	1	1	1		2	#NULL!		1	1	2	25.13	3.98	39.91	0.44	4.7	4.62	1	2	3	1	#NULL!	#NULL!	#NULL!	#NULL!	1	0
87	1	31	2	2	6	2	2	2	2	23.4375	2	1	1	1	1	1	3	1	2	#NULL!		1	1	1	1	1		2	#NULL!		2	2	1	37.12	1.63	76.17	0.18	8.61	11.32	1	1	1	#NULL!	#NULL!	#NULL!	#NULL!	#NULL!	2	1
88	1	31	2	2	3	2	3	2	2	20.0692	2	2	2	1	1	2	4	2	2	#NULL!		1	1	2	1	1		2	#NULL!		1	1	1	26.27	1.98	66.19	0.31	6.58	13.17	1	1	1	#NULL!	#NULL!	#NULL!	#NULL!	#NULL!	4	1
89	1	32	2	2	2	2	4	2	2	22.5896	2	1	1	3	1	1	4	2	2	#NULL!		1	1	1	1	1		2	#NULL!		1	1	1	28.17	1.87	73.19	0.19	7.12	14.68	1	1	1	#NULL!	#NULL!	#NULL!	#NULL!	#NULL!	4	1
90	1	23	1	2	4	3	4	1	1	17.5064	1	1	1	1	1	2	3	1	2	#NULL!		1	1	2	1	1		2	#NULL!		1	1	2	24.68	2.14	68.55	0.26	8.18	16.79	1	2	3	1	#NULL!	#NULL!	#NULL!	#NULL!	4	1
92	1	22	1	2	4	3	3	1	1	18.3391	1	1	1	1	1	2	4	3	2	#NULL!		1	2	2	1	1		2	#NULL!		1	1	1	18.16	3.57	54.69	0.31	9.13	20.97	1	1	1	#NULL!	#NULL!	#NULL!	#NULL!	#NULL!	1	0
93	1	21	1	2	4	3	3	1	1	19.1953	2	1	2	1	1	1	4	3	2	#NULL!		1	1	1	1	1		2	#NULL!		1	1	1	24.87	2.16	66.13	0.18	5.16	8.18	1	1	1	#NULL!	#NULL!	#NULL!	#NULL!	#NULL!	4	1
95	1	30	2	1	7	5	1	2	1	22.231	2	1	1	1	1	2	3	3	2	#NULL!		2	2	2	1	1		2	#NULL!		1	1	1	36.65	1.43	83.68	0.19	8.14	14.51	1	1	1	#NULL!	#NULL!	#NULL!	#NULL!	#NULL!	4	1
96	1	20	1	1	4	3	3	1	1	20.7157	2	1	2	1	1	2	2	3	2	#NULL!		1	1	1	1	1		2	#NULL!		2	2	1	22	1.85	18.57	0.31	2.8	5.32	1	1	1	#NULL!	#NULL!	#NULL!	#NULL!	#NULL!	4	1
99	1	76	4	2	5	4	1	3	1	22.4323	2	2	2	1	1	2	2	3	2	#NULL!		1	1	1	1	2	anti-malaria drug	1	1		2	1	2	15.8	1.22	10	0.1	29	42	1	2	4	2	#NULL!	#NULL!	#NULL!	#NULL!	2	1
100	1	75	4	2	5	4	1	3	1	20.5191	2	1	2	1	1	2	4	3	2	#NULL!		1	1	1	1	1		2	#NULL!		2	2	2	19.31	3.65	70.97	0.26	60.72	32.24	1	2	3	1	#NULL!	#NULL!	#NULL!	#NULL!	1	0
102	1	24	1	1	4	3	2	2	1	19.1327	2	1	2	1	1	2	2	1	2	#NULL!		1	1	1	1	1		2	#NULL!		2	2	1	14.02	4.82	47.54	0.26	7.22	8.13	1	1	1	#NULL!	#NULL!	#NULL!	#NULL!	#NULL!	1	0
103	1	25	1	2	8	5	2	2	2	17.9982	1	1	1	1	1	1	4	3	2	#NULL!		2	2	2	1	1		2	#NULL!		2	1	2	8.78	3.54	42.81	0.47	7.19	12.59	1	2	3	1	#NULL!	#NULL!	#NULL!	#NULL!	1	0
104	1	30	2	2	5	4	3	1	1	15.0597	1	1	1	1	1	2	4	2	2	#NULL!		1	1	1	1	1		2	#NULL!		1	1	2	26.5	6.4	66.2	0.99	18.9	6	1	2	3	1	#NULL!	#NULL!	#NULL!	#NULL!	1	0
109	1	52	4	2	2	2	4	2	2	20.8209	2	1	1	3	1	2	2	3	2	#NULL!		1	1	1	1	1		2	#NULL!		1	1	2	23.1	2.49	21.95	0.32	9.83	11.02	1	2	3	1	#NULL!	#NULL!	#NULL!	#NULL!	2	1
111	1	40	3	1	7	5	1	2	1	19.9219	2	1	1	1	1	1	2	1	2	#NULL!		1	2	1	1	1		2	#NULL!		2	2	2	20.19	3.81	45.04	0.16	43.07	42	1	2	3	1	#NULL!	#NULL!	#NULL!	#NULL!	1	0
112	1	20	1	2	5	4	2	4	1	17.5781	1	1	1	2	1	2	1	1	2	#NULL!		1	1	1	1	1		2	#NULL!		1	1	1	14.17	2.37	40.52	0.34	14.66	3.95	1	1	1	#NULL!	#NULL!	#NULL!	#NULL!	#NULL!	2	1
113	1	29	2	2	2	2	4	1	2	21.7993	2	1	1	3	1	2	3	3	2	#NULL!		2	2	2	1	1		2	#NULL!		2	2	1	24.81	1.58	69.83	0.17	6.12	14.69	1	1	1	#NULL!	#NULL!	#NULL!	#NULL!	#NULL!	4	1
114	1	25	1	2	8	5	2	1	1	16.5889	1	1	1	3	1	1	2	1	2	#NULL!		1	1	2	2	1		2	#NULL!		1	1	2	27.08	2.17	41.39	0.12	11.83	5.36	1	2	3	1	#NULL!	#NULL!	#NULL!	#NULL!	2	1
117	1	41	3	2	3	2	3	4	1	20.1951	2	1	1	3	1	1	2	1	2	#NULL!		2	2	2	1	1		2	#NULL!		1	1	2	12.74	2.95	40.07	0.29	12.48	1.19	1	2	3	1	#NULL!	#NULL!	#NULL!	#NULL!	4	1
120	1	30	2	2	8	5	1	1	1	21.2874	2	1	1	3	1	2	2	3	2	#NULL!		1	1	1	1	1		2	#NULL!		1	1	2	12.4	5.2	46.09	0.38	7.16	6.33	1	2	3	1	#NULL!	#NULL!	#NULL!	#NULL!	1	0
124	1	60	4	2	8	5	1	3	1	17.0874	1	1	1	1	1	2	2	3	2	#NULL!		1	1	1	1	1		2	#NULL!		2	2	2	23.42	4.22	64.23	0.64	29.72	32.03	1	2	3	1	#NULL!	#NULL!	#NULL!	#NULL!	1	0
125	1	28	2	2	8	5	2	1	2	19.6072	2	1	1	1	1	1	2	1	2	#NULL!		2	2	2	1	2	Metronidazole	1	3	Gardiasis	1	1	2	24.8	3.75	55.33	0.38	9.36	9.36	1	2	3	1	#NULL!	#NULL!	#NULL!	#NULL!	1	0
126	1	18	1	2	5	4	3	1	1	17.0656	1	1	1	1	1	1	4	3	2	#NULL!		2	2	2	1	1		2	#NULL!		1	1	2	26.95	1.22	10	0.47	20.71	42	1	2	3	1	#NULL!	#NULL!	#NULL!	#NULL!	2	1
127	1	26	2	2	5	4	4	1	1	23.6244	2	1	1	1	1	2	2	1	2	#NULL!		2	2	2	1	1		2	#NULL!		2	2	2	9.89	5.98	18.78	0.19	5.28	8.78	1	2	3	1	#NULL!	#NULL!	#NULL!	#NULL!	1	0
129	1	51	4	1	7	5	1	2	1	16.7969	1	1	1	1	1	2	1	1	2	#NULL!		2	2	1	1	2	iron	1	3	Anemia	2	2	2	31.94	2.75	24.32	0.74	41.71	24.28	1	2	3	1	#NULL!	#NULL!	#NULL!	#NULL!	2	1
131	1	30	2	2	8	5	1	4	1	25.5102	3	1	1	1	3	2	2	1	2	#NULL!		1	1	2	1	1		2	#NULL!		1	1	2	15.54	6.4	68.32	0.49	10.16	8.18	1	2	3	1	#NULL!	#NULL!	#NULL!	#NULL!	1	0
134	1	21	1	2	4	3	4	1	1	16.7657	1	1	1	1	1	2	2	1	2	#NULL!		1	2	2	1	1		2	#NULL!		1	1	1	9.41	5.36	32.22	0.4	10.96	9.17	1	1	1	#NULL!	#NULL!	#NULL!	#NULL!	#NULL!	1	0
135	1	18	1	2	4	3	2	1	1	16.9747	1	1	1	1	1	2	2	1	1	#NULL!	HIV/AIDS	1	1	1	2	1		2	#NULL!		1	1	2	13.35	5.72	32.06	0.57	3.44	5.4	1	2	3	1	#NULL!	#NULL!	#NULL!	#NULL!	1	0
136	1	27	2	2	6	2	3	1	2	20.2812	2	1	1	3	1	2	4	3	2	#NULL!		1	2	2	1	1		2	#NULL!		2	2	1	27.86	1.22	88.69	0.16	16.23	23.86	1	1	1	#NULL!	#NULL!	#NULL!	#NULL!	#NULL!	2	1
141	1	38	3	2	3	2	2	2	2	16.1354	1	1	1	1	1	2	3	3	2	#NULL!		1	1	1	1	2	gastric ulcer RX	1	2		2	2	2	21	1.22	37.17	0.31	33.4	41	1	2	3	1	#NULL!	#NULL!	#NULL!	#NULL!	2	1
145	1	30	2	2	3	2	4	2	2	23.8751	2	1	1	1	1	2	3	3	2	#NULL!		1	1	1	1	1		2	#NULL!		2	2	2	23.18	2.18	86.19	0.88	17.8	8.21	1	2	3	1	#NULL!	#NULL!	#NULL!	#NULL!	2	1
147	1	53	4	2	5	4	2	2	2	24.623	2	1	1	1	1	2	4	1	2	#NULL!		1	1	1	1	1		2	#NULL!		1	1	2	33.94	1.78	26.02	0.25	39.41	26.38	1	2	3	1	#NULL!	#NULL!	#NULL!	#NULL!	2	1
148	1	18	1	2	4	3	3	1	1	19.052	2	1	1	1	1	2	3	3	2	#NULL!		1	1	1	1	1		2	#NULL!		1	1	1	23.19	2.34	86.89	0.27	15.18	14.29	1	1	1	#NULL!	#NULL!	#NULL!	#NULL!	#NULL!	2	1
150	1	20	1	2	4	3	3	1	1	17.9982	1	1	1	1	1	2	4	3	2	#NULL!		1	1	2	1	1		2	#NULL!		1	1	1	28.13	2.11	91	0.25	14.19	13.47	1	1	1	#NULL!	#NULL!	#NULL!	#NULL!	#NULL!	2	1
200	1	36	3	2	2	2	4	2	2	23.9995	2	1	2	2	1	1	4	3	2	#NULL!		1	1	1	1	1		2	#NULL!		#NULL!	#NULL!	#NULL!	14.26	4.17	22.52	0.2	5.92	6.27	2	3	6	#NULL!	#NULL!	#NULL!	#NULL!	#NULL!	1	0
202	1	28	2	2	4	3	4	1	1	17.6327	1	1	1	1	1	2	2	1	2	#NULL!		1	1	1	1	1		2	#NULL!		#NULL!	#NULL!	#NULL!	26.06	5.96	32.7	1.2	6.28	9.26	2	3	6	#NULL!	#NULL!	#NULL!	#NULL!	#NULL!	1	0
203	1	28	2	2	3	2	4	1	2	19.8413	2	1	1	1	1	1	4	3	2	#NULL!		1	1	1	1	1		2	#NULL!		#NULL!	#NULL!	#NULL!	14.56	6.35	38.17	0.28	11.8	7.28	2	3	6	#NULL!	#NULL!	#NULL!	#NULL!	#NULL!	1	0
204	1	29	2	2	2	2	4	1	2	20.7612	2	1	1	1	1	2	2	1	2	#NULL!		1	1	1	1	1		2	#NULL!		#NULL!	#NULL!	#NULL!	26.21	6.74	52	1.4	7.04	1.87	2	3	6	#NULL!	#NULL!	#NULL!	#NULL!	#NULL!	1	0
206	1	26	2	2	2	2	4	1	2	24.6181	2	1	1	2	1	1	3	2	1	2		1	1	1	1	1		2	#NULL!		#NULL!	#NULL!	#NULL!	22.66	3.15	29.02	0.64	1.16	2.89	2	3	6	#NULL!	#NULL!	#NULL!	#NULL!	#NULL!	3	1
207	1	27	2	2	2	2	4	1	2	19.6623	2	1	2	1	1	1	4	3	2	#NULL!		1	1	1	1	1		2	#NULL!		#NULL!	#NULL!	#NULL!	20.01	6.33	25.07	0.5	8.11	5.08	2	3	6	#NULL!	#NULL!	#NULL!	#NULL!	#NULL!	1	0
208	1	23	1	1	4	3	4	1	1	18.3058	1	1	1	2	1	2	2	3	2	#NULL!		1	1	1	1	1		2	#NULL!		#NULL!	#NULL!	#NULL!	21.07	5.92	30.98	0.33	7.75	5.19	2	3	6	#NULL!	#NULL!	#NULL!	#NULL!	#NULL!	1	0
209	1	29	2	2	2	2	4	1	2	17.6745	1	1	2	1	1	2	3	1	2	#NULL!		1	1	1	1	1		2	#NULL!		#NULL!	#NULL!	#NULL!	12.76	5.09	28.09	0.19	2.58	2.54	2	3	6	#NULL!	#NULL!	#NULL!	#NULL!	#NULL!	1	0
210	1	26	2	2	4	3	4	1	1	17.9931	1	1	1	1	1	2	2	1	2	#NULL!		1	1	1	1	1		2	#NULL!		#NULL!	#NULL!	#NULL!	18.36	6.01	34.45	0.47	3.77	1.74	2	3	6	#NULL!	#NULL!	#NULL!	#NULL!	#NULL!	1	0
211	1	28	2	2	2	2	4	1	2	20.2812	2	1	2	1	1	1	3	3	2	#NULL!		1	1	1	1	1		2	#NULL!		#NULL!	#NULL!	#NULL!	18.19	5.99	33.23	0.61	4.35	1.93	2	3	6	#NULL!	#NULL!	#NULL!	#NULL!	#NULL!	1	0
212	1	24	1	2	2	2	4	1	2	17.5771	1	1	1	1	1	2	2	1	2	#NULL!		1	1	1	1	1		2	#NULL!		#NULL!	#NULL!	#NULL!	16.55	6.78	38.63	0.54	5.39	5.12	2	3	6	#NULL!	#NULL!	#NULL!	#NULL!	#NULL!	1	0
213	1	23	1	2	2	2	4	1	2	18.1252	1	1	2	1	1	2	1	1	2	#NULL!		1	1	1	1	1		2	#NULL!		#NULL!	#NULL!	#NULL!	16.1	7.04	39.34	0.55	5.49	5.18	2	3	6	#NULL!	#NULL!	#NULL!	#NULL!	#NULL!	1	0
214	1	27	2	2	2	2	4	1	2	21.0498	2	1	1	1	1	2	3	3	2	#NULL!		1	1	1	1	1		2	#NULL!		#NULL!	#NULL!	#NULL!	18.36	7.06	42.02	0.65	6.95	1.8	2	3	6	#NULL!	#NULL!	#NULL!	#NULL!	#NULL!	1	0
215	1	32	2	2	2	2	4	1	2	22.1453	2	1	2	1	1	2	3	1	2	#NULL!		1	1	1	1	1		2	#NULL!		#NULL!	#NULL!	#NULL!	19.48	7.09	36.02	0.62	7.09	1.85	2	3	6	#NULL!	#NULL!	#NULL!	#NULL!	#NULL!	1	0
218	1	37	3	2	2	2	4	2	2	20.4152	2	1	1	1	1	2	3	3	2	#NULL!		1	1	1	1	1		2	#NULL!		#NULL!	#NULL!	#NULL!	16.33	4.5	27.99	0.22	2.7	3.38	2	3	6	#NULL!	#NULL!	#NULL!	#NULL!	#NULL!	1	0
220	1	33	2	2	2	2	4	1	2	21.2953	2	1	1	1	1	2	2	1	2	#NULL!		1	1	1	1	1		2	#NULL!		#NULL!	#NULL!	#NULL!	21.31	6.31	35.06	0.21	8.13	3.09	2	3	6	#NULL!	#NULL!	#NULL!	#NULL!	#NULL!	1	0
225	1	41	3	2	2	2	4	2	2	29.2969	3	1	1	1	1	2	3	3	2	#NULL!		1	1	1	1	1		2	#NULL!		#NULL!	#NULL!	#NULL!	9.51	4.5	43.08	0.22	3.24	2.83	2	3	6	#NULL!	#NULL!	#NULL!	#NULL!	#NULL!	1	0
232	1	27	2	2	2	2	4	2	2	19.5918	2	1	1	1	1	2	3	3	2	#NULL!		1	1	1	1	1		2	#NULL!		#NULL!	#NULL!	#NULL!	11.11	5.45	54.82	0.35	4.97	3.39	2	3	6	#NULL!	#NULL!	#NULL!	#NULL!	#NULL!	1	0
233	1	22	1	2	4	3	4	1	1	17.284	1	1	1	1	1	2	3	3	2	#NULL!		1	1	1	1	1		2	#NULL!		#NULL!	#NULL!	#NULL!	20.41	7.35	49.04	0.35	6.03	1.89	2	3	6	#NULL!	#NULL!	#NULL!	#NULL!	#NULL!	1	0
236	1	22	1	1	4	3	4	2	1	25.3333	3	1	2	1	1	2	2	1	2	#NULL!		1	1	1	1	1		2	#NULL!		#NULL!	#NULL!	#NULL!	15.18	7.04	37.03	0.45	3.51	4.25	2	3	6	#NULL!	#NULL!	#NULL!	#NULL!	#NULL!	1	0
239	1	30	2	2	2	2	3	1	2	21.2963	2	1	1	1	1	2	3	3	2	#NULL!		1	1	1	1	1		2	#NULL!		#NULL!	#NULL!	#NULL!	10.27	5.28	29.3	0.25	3.46	2.31	2	3	6	#NULL!	#NULL!	#NULL!	#NULL!	#NULL!	1	0
240	1	28	2	2	3	2	4	2	2	18.2531	1	1	1	1	1	2	4	3	2	#NULL!		1	1	1	1	1		2	#NULL!		#NULL!	#NULL!	#NULL!	8.87	6.87	34.03	0.19	4.85	3.14	2	3	6	#NULL!	#NULL!	#NULL!	#NULL!	#NULL!	1	0
242	1	32	2	2	2	2	4	2	2	19.0039	2	1	1	1	1	1	2	3	2	#NULL!		1	1	1	1	1		2	#NULL!		#NULL!	#NULL!	#NULL!	15.7	5.7	33.19	0.17	8.21	6.91	2	3	6	#NULL!	#NULL!	#NULL!	#NULL!	#NULL!	1	0
243	1	30	2	2	2	2	4	1	2	18.2531	1	2	1	1	1	2	2	1	2	#NULL!		1	1	1	1	1		2	#NULL!		#NULL!	#NULL!	#NULL!	14.71	7.02	48.27	0.19	4.34	3.1	2	3	6	#NULL!	#NULL!	#NULL!	#NULL!	#NULL!	1	0
244	1	25	1	2	2	2	4	1	2	19.8347	2	1	1	1	1	1	3	3	2	#NULL!		1	1	1	1	1		2	#NULL!		#NULL!	#NULL!	#NULL!	18.7	5.05	39.32	0.58	5.52	2.9	2	3	6	#NULL!	#NULL!	#NULL!	#NULL!	#NULL!	1	0
246	1	24	1	2	5	4	4	1	1	16.8061	1	1	1	1	1	1	3	3	2	#NULL!		1	1	1	1	1		2	#NULL!		#NULL!	#NULL!	#NULL!	10.58	7.8	31.28	0.25	7.53	6.13	2	3	6	#NULL!	#NULL!	#NULL!	#NULL!	#NULL!	1	0
248	1	29	2	1	4	3	4	1	1	18.3768	1	1	1	2	1	2	2	1	2	#NULL!		1	1	1	1	1		2	#NULL!		#NULL!	#NULL!	#NULL!	16.06	7.28	30.17	0.16	7.93	6.11	2	3	6	#NULL!	#NULL!	#NULL!	#NULL!	#NULL!	1	0
251	1	37	3	2	2	2	4	4	2	27.3797	3	1	1	2	1	1	2	3	1	3		1	1	1	1	1		2	#NULL!		#NULL!	#NULL!	#NULL!	10.76	4.74	37.16	0.07	2.87	4.68	2	3	6	#NULL!	#NULL!	#NULL!	#NULL!	#NULL!	1	0
253	1	38	3	2	2	2	4	2	2	24.7721	2	1	1	1	1	2	3	3	2	#NULL!		1	1	1	1	1		2	#NULL!		#NULL!	#NULL!	#NULL!	16.53	5.96	32.14	0.09	3.24	4.6	2	3	6	#NULL!	#NULL!	#NULL!	#NULL!	#NULL!	1	0
254	1	25	1	2	4	3	4	1	1	19.563	2	1	1	1	1	2	3	3	2	#NULL!		1	1	1	1	1		2	#NULL!		#NULL!	#NULL!	#NULL!	12.62	4.68	34.17	0.08	1.94	4.9	2	3	6	#NULL!	#NULL!	#NULL!	#NULL!	#NULL!	1	0
225	1	29	2	2	2	2	4	2	2	22.4913	2	1	1	1	1	1	3	1	2	#NULL!		1	1	1	1	1		2	#NULL!		#NULL!	#NULL!	#NULL!	13.32	5.65	31.29	0.3	8.34	4.03	2	3	6	#NULL!	#NULL!	#NULL!	#NULL!	#NULL!	1	0
256	1	30	2	2	2	2	4	1	2	24.974	2	1	1	1	1	2	3	3	2	#NULL!		1	1	1	1	1		2	#NULL!		#NULL!	#NULL!	#NULL!	20.66	6.31	41.69	0.32	4.26	5.02	2	3	6	#NULL!	#NULL!	#NULL!	#NULL!	#NULL!	1	0
257	1	28	2	2	2	2	4	1	2	22.4913	2	1	1	1	1	2	4	3	2	#NULL!		1	1	1	1	1		2	#NULL!		#NULL!	#NULL!	#NULL!	17.3	6.78	43.72	0.25	3.8	2.18	2	3	6	#NULL!	#NULL!	#NULL!	#NULL!	#NULL!	1	0
259	1	29	2	2	2	2	4	1	2	22.1297	2	1	1	1	1	2	3	3	2	#NULL!		1	1	1	1	1		2	#NULL!		#NULL!	#NULL!	#NULL!	21.29	5.98	38.29	0.2	2.18	3.08	2	3	6	#NULL!	#NULL!	#NULL!	#NULL!	#NULL!	1	0
260	1	38	3	2	2	2	4	1	2	19.2653	2	1	2	1	1	2	4	1	2	#NULL!		1	1	1	1	1		2	#NULL!		#NULL!	#NULL!	#NULL!	13.04	5.69	36.07	0.29	3.19	2.11	2	3	6	#NULL!	#NULL!	#NULL!	#NULL!	#NULL!	1	0
262	1	36	3	2	2	2	4	1	2	19.487	2	1	1	1	1	2	3	3	2	#NULL!		1	1	1	1	1		2	#NULL!		#NULL!	#NULL!	#NULL!	10.38	7.8	47.24	0.23	7.13	6.03	2	3	6	#NULL!	#NULL!	#NULL!	#NULL!	#NULL!	1	0
264	1	30	2	2	2	2	4	1	2	18.7109	2	1	1	1	1	2	3	1	2	#NULL!		1	1	1	1	1		2	#NULL!		#NULL!	#NULL!	#NULL!	8.96	6.6	39.04	0.13	4.35	4.73	2	3	6	#NULL!	#NULL!	#NULL!	#NULL!	#NULL!	1	0
265	1	31	2	2	2	2	4	1	2	19.3337	2	1	1	1	1	2	3	3	2	#NULL!		1	1	1	1	1		2	#NULL!		#NULL!	#NULL!	#NULL!	12.38	6.29	38.19	0.38	7.37	6.78	2	3	6	#NULL!	#NULL!	#NULL!	#NULL!	#NULL!	1	0
266	1	28	2	2	2	2	4	1	2	22.231	2	1	1	1	1	2	3	3	2	#NULL!		1	1	1	1	1		2	#NULL!		#NULL!	#NULL!	#NULL!	9.51	7.8	52	0.04	4.86	7.46	2	3	6	#NULL!	#NULL!	#NULL!	#NULL!	#NULL!	1	0
268	1	63	4	2	5	4	2	3	1	18.2007	1	1	2	1	1	2	3	3	2	#NULL!		1	1	1	1	1		2	#NULL!		#NULL!	#NULL!	#NULL!	12.78	3.15	20.16	0.31	1.23	6.17	2	3	6	#NULL!	#NULL!	#NULL!	#NULL!	#NULL!	3	1
270	1	59	4	2	2	2	2	3	2	20.0288	2	1	1	1	1	2	2	1	1	1		1	1	1	1	1		2	#NULL!		#NULL!	#NULL!	#NULL!	13.3	5.12	31.61	0.66	6.81	12.47	2	3	6	#NULL!	#NULL!	#NULL!	#NULL!	#NULL!	1	0
271	1	43	3	2	3	2	3	2	2	23.5294	2	1	1	3	1	2	4	3	2	#NULL!		1	1	1	1	1		2	#NULL!		#NULL!	#NULL!	#NULL!	10.81	4.65	23.83	0.45	6.97	1.45	2	3	6	#NULL!	#NULL!	#NULL!	#NULL!	#NULL!	1	0
273	1	20	1	2	6	2	3	1	2	18.3655	1	1	1	1	1	2	3	3	2	#NULL!		1	1	1	1	1		2	#NULL!		#NULL!	#NULL!	#NULL!	9.23	6.99	41.69	0.51	3.83	7.72	2	3	6	#NULL!	#NULL!	#NULL!	#NULL!	#NULL!	1	0
276	1	42	3	2	3	2	2	2	2	23.3556	2	1	1	3	1	2	4	1	2	#NULL!		1	1	1	1	1		2	#NULL!		#NULL!	#NULL!	#NULL!	8.97	5.69	31.91	0.51	6.73	12.68	2	3	6	#NULL!	#NULL!	#NULL!	#NULL!	#NULL!	1	0
277	1	25	1	2	6	2	4	2	2	17.9592	1	1	1	1	1	1	3	3	2	#NULL!		1	1	1	1	1		2	#NULL!		#NULL!	#NULL!	#NULL!	9.58	7.12	33.91	0.57	5.04	7.04	2	3	6	#NULL!	#NULL!	#NULL!	#NULL!	#NULL!	1	0
282	1	20	1	2	4	3	3	1	1	20.2395	2	1	1	1	1	2	3	3	2	#NULL!		1	1	1	1	1		2	#NULL!		#NULL!	#NULL!	#NULL!	16.67	6.75	41.02	0.67	3.45	5.69	2	3	6	#NULL!	#NULL!	#NULL!	#NULL!	#NULL!	1	0
283	1	66	4	2	3	2	3	2	2	20.0474	2	1	1	1	1	2	3	3	2	#NULL!		1	1	1	1	1		2	#NULL!		#NULL!	#NULL!	#NULL!	13.6	3.64	24.87	0.38	1.69	4.02	2	3	6	#NULL!	#NULL!	#NULL!	#NULL!	#NULL!	1	0
285	1	57	4	2	3	2	2	2	2	21.9713	2	2	2	3	1	2	4	3	2	#NULL!		1	1	1	1	1		2	#NULL!		#NULL!	#NULL!	#NULL!	15.46	2.18	31.12	0.69	1.19	13.01	2	3	6	#NULL!	#NULL!	#NULL!	#NULL!	#NULL!	3	1
287	1	45	3	2	3	2	2	2	2	23.8751	2	1	1	1	1	2	4	3	1	1		1	1	1	1	1		2	#NULL!		#NULL!	#NULL!	#NULL!	10.68	4.83	20.69	0.43	30.12	8.61	2	3	6	#NULL!	#NULL!	#NULL!	#NULL!	#NULL!	1	0
288	1	25	1	2	5	4	4	1	1	17.9931	1	1	1	1	1	2	4	3	2	#NULL!		1	1	1	1	1		2	#NULL!		#NULL!	#NULL!	#NULL!	15.89	6.98	21.61	0.77	5.67	12.51	2	3	6	#NULL!	#NULL!	#NULL!	#NULL!	#NULL!	1	0
289	1	23	1	2	4	3	4	1	1	19.4674	2	1	1	1	1	2	2	1	2	#NULL!		1	1	1	1	1		2	#NULL!		#NULL!	#NULL!	#NULL!	13.61	7.67	27.81	0.71	3.81	7.63	2	3	6	#NULL!	#NULL!	#NULL!	#NULL!	#NULL!	1	0
290	1	21	1	2	4	3	3	1	1	19.3821	2	1	1	1	1	2	3	3	2	#NULL!		1	1	1	1	1		2	#NULL!		#NULL!	#NULL!	#NULL!	13.34	6.53	27.71	0.69	6.69	4.28	2	3	6	#NULL!	#NULL!	#NULL!	#NULL!	#NULL!	1	0
292	1	24	1	2	5	4	4	1	1	18.7783	2	1	1	1	1	2	3	1	2	#NULL!		1	1	1	1	1		2	#NULL!		#NULL!	#NULL!	#NULL!	14.97	6.93	24.73	0.58	6.91	11.62	2	3	6	#NULL!	#NULL!	#NULL!	#NULL!	#NULL!	1	0
295	1	69	4	2	5	4	2	3	1	18.7783	2	2	2	1	1	2	3	3	2	#NULL!		1	1	1	1	1		2	#NULL!		#NULL!	#NULL!	#NULL!	8.97	3.86	23.14	0.3	1.24	4.86	2	3	6	#NULL!	#NULL!	#NULL!	#NULL!	#NULL!	1	0
298	1	23	1	2	4	3	4	1	1	19.3772	2	1	1	1	1	2	3	1	2	#NULL!		1	1	1	1	1		2	#NULL!		#NULL!	#NULL!	#NULL!	16.81	6.64	30.13	0.49	6.19	12.87	2	3	6	#NULL!	#NULL!	#NULL!	#NULL!	#NULL!	1	0
299	1	23	1	2	3	2	3	1	2	18.3391	1	1	1	1	1	2	4	3	2	#NULL!		1	1	1	1	1		2	#NULL!		#NULL!	#NULL!	#NULL!	13.83	6.94	31.69	0.61	4.38	3.91	2	3	6	#NULL!	#NULL!	#NULL!	#NULL!	#NULL!	1	0
301	1	21	1	2	3	2	3	1	1	24.4352	2	1	1	1	1	2	3	3	2	#NULL!		1	1	1	1	1		2	#NULL!		#NULL!	#NULL!	#NULL!	9.61	7.51	24.83	0.53	6.09	10.21	2	3	6	#NULL!	#NULL!	#NULL!	#NULL!	#NULL!	1	0
302	1	54	4	2	2	2	2	4	2	21.0077	2	1	1	1	1	2	2	3	2	#NULL!		1	1	1	1	1		2	#NULL!		#NULL!	#NULL!	#NULL!	10.11	3.15	22.67	0.42	1.18	8.68	2	3	6	#NULL!	#NULL!	#NULL!	#NULL!	#NULL!	3	1
303	1	24	1	2	5	4	4	1	1	21.7993	2	1	1	1	1	2	4	3	2	#NULL!		1	1	1	1	1		2	#NULL!		#NULL!	#NULL!	#NULL!	12.63	7.04	29.68	0.46	7.35	8.42	2	3	6	#NULL!	#NULL!	#NULL!	#NULL!	#NULL!	1	0
304	1	56	4	2	2	2	2	4	2	22.8571	2	1	1	1	1	1	1	1	2	#NULL!		1	1	1	1	1		2	#NULL!		#NULL!	#NULL!	#NULL!	13.67	6.82	22.04	0.51	4.81	6.23	2	3	6	#NULL!	#NULL!	#NULL!	#NULL!	#NULL!	1	0
305	1	22	1	2	4	3	4	1	1	20.9573	2	1	1	1	1	1	3	3	2	#NULL!		1	1	1	1	1		2	#NULL!		#NULL!	#NULL!	#NULL!	10.74	5.98	33.91	0.51	4.43	11.23	2	3	6	#NULL!	#NULL!	#NULL!	#NULL!	#NULL!	1	0
307	1	24	1	2	5	4	4	1	1	17.7832	1	1	1	1	1	2	3	3	2	#NULL!		1	1	1	1	1		2	#NULL!		#NULL!	#NULL!	#NULL!	9.43	6.88	36.02	0.56	6.82	9.31	2	3	6	#NULL!	#NULL!	#NULL!	#NULL!	#NULL!	1	0
310	1	67	4	2	3	2	2	2	2	22.7732	2	1	1	2	1	2	3	1	2	#NULL!		1	1	1	1	1		2	#NULL!		#NULL!	#NULL!	#NULL!	13.86	3.15	23.86	0.42	12.82	10.69	2	3	6	#NULL!	#NULL!	#NULL!	#NULL!	#NULL!	2	1
311	1	53	4	2	2	2	2	2	2	17.1468	1	1	1	1	1	2	3	3	2	#NULL!		1	1	1	1	1		2	#NULL!		#NULL!	#NULL!	#NULL!	14.84	3.75	21.82	0.76	3.46	1.56	2	3	6	#NULL!	#NULL!	#NULL!	#NULL!	#NULL!	1	0
315	1	51	4	2	2	2	2	2	2	20.4491	2	1	1	2	1	2	3	3	2	#NULL!		1	1	1	1	1		2	#NULL!		#NULL!	#NULL!	#NULL!	8.85	3.12	20	0.19	4.52	6.81	2	3	6	#NULL!	#NULL!	#NULL!	#NULL!	#NULL!	4	1
316	1	52	4	2	2	2	4	1	2	21.7738	2	1	1	1	1	2	3	3	2	#NULL!		1	1	1	1	1		2	#NULL!		#NULL!	#NULL!	#NULL!	17.12	4.82	20.86	0.43	8.12	8.82	2	3	6	#NULL!	#NULL!	#NULL!	#NULL!	#NULL!	1	0
317	1	20	1	2	5	4	3	1	1	18.8707	2	1	1	1	1	2	3	3	2	#NULL!		1	1	1	1	1		2	#NULL!		#NULL!	#NULL!	#NULL!	9.61	7.31	31.06	0.53	4.32	8.18	2	3	6	#NULL!	#NULL!	#NULL!	#NULL!	#NULL!	1	0
320	1	24	1	2	5	4	3	1	1	19.1512	2	1	1	1	1	2	3	1	2	#NULL!		1	1	1	1	1		2	#NULL!		#NULL!	#NULL!	#NULL!	10.83	7.62	29.14	0.6	8.11	6.79	2	3	6	#NULL!	#NULL!	#NULL!	#NULL!	#NULL!	1	0
321	1	22	1	2	5	4	3	1	1	18.7783	2	1	1	1	1	2	3	3	2	#NULL!		1	1	1	1	1		2	#NULL!		#NULL!	#NULL!	#NULL!	9.12	6.88	23.97	0.59	5.38	10.11	2	3	6	#NULL!	#NULL!	#NULL!	#NULL!	#NULL!	1	0
322	1	22	1	2	5	4	3	1	1	21.9899	2	1	1	1	1	2	4	3	2	#NULL!		1	1	1	1	1		2	#NULL!		#NULL!	#NULL!	#NULL!	14.02	5.99	37.01	0.57	6.31	8.29	2	3	6	#NULL!	#NULL!	#NULL!	#NULL!	#NULL!	1	0
323	1	19	1	2	4	3	3	1	1	18.2899	1	1	1	1	1	2	3	1	2	#NULL!		1	1	1	1	1		2	#NULL!		#NULL!	#NULL!	#NULL!	14.61	7.28	29.04	0.51	6.81	11.61	2	3	6	#NULL!	#NULL!	#NULL!	#NULL!	#NULL!	1	0
324	1	21	1	2	5	4	3	1	1	18.2868	1	1	1	1	1	2	3	3	2	#NULL!		1	1	1	1	1		2	#NULL!		#NULL!	#NULL!	#NULL!	10.21	7.1	28.91	0.49	6.01	9.03	2	3	6	#NULL!	#NULL!	#NULL!	#NULL!	#NULL!	1	0
329	1	38	3	2	2	2	4	2	2	22.6627	2	1	1	1	1	2	3	1	2	#NULL!		1	1	1	1	1		2	#NULL!		#NULL!	#NULL!	#NULL!	16.15	3.14	27.21	0.17	11.7	5.38	2	3	6	#NULL!	#NULL!	#NULL!	#NULL!	#NULL!	2	1
330	1	72	4	2	3	2	2	2	2	20.2812	2	2	1	3	1	2	4	3	1	1		1	1	1	1	1		2	#NULL!		#NULL!	#NULL!	#NULL!	15.51	3.31	40.82	0.32	31.63	16.81	2	3	6	#NULL!	#NULL!	#NULL!	#NULL!	#NULL!	2	1
331	1	33	2	2	2	2	4	1	2	20.5191	2	1	1	1	1	2	3	3	2	#NULL!		1	1	1	1	1		2	#NULL!		#NULL!	#NULL!	#NULL!	16.49	5.55	52.09	0.61	5.49	1.31	2	3	6	#NULL!	#NULL!	#NULL!	#NULL!	#NULL!	1	0
332	1	74	4	2	5	4	4	3	1	20.0796	2	1	1	2	1	2	3	2	2	#NULL!		1	1	1	1	1		2	#NULL!		#NULL!	#NULL!	#NULL!	11.34	5.11	22.81	0.3	7.41	12.46	2	3	6	#NULL!	#NULL!	#NULL!	#NULL!	#NULL!	1	0
335	1	47	4	2	2	2	4	2	2	23.0518	2	1	1	1	1	2	2	1	2	#NULL!		1	1	1	1	1		2	#NULL!		#NULL!	#NULL!	#NULL!	10.76	5.55	28.08	0.41	3.43	4.2	2	3	6	#NULL!	#NULL!	#NULL!	#NULL!	#NULL!	1	0
337	1	52	4	2	2	2	4	2	2	22.8571	2	1	1	1	1	2	3	3	2	#NULL!		1	1	1	1	1		2	#NULL!		#NULL!	#NULL!	#NULL!	8.92	3.15	22.01	0.29	1.23	3.47	2	3	6	#NULL!	#NULL!	#NULL!	#NULL!	#NULL!	3	1
341	1	23	1	2	3	2	3	1	2	20.5714	2	1	1	1	1	1	3	3	2	#NULL!		1	1	1	1	1		2	#NULL!		#NULL!	#NULL!	#NULL!	10.93	7.23	49.68	0.44	4.53	8.11	2	3	6	#NULL!	#NULL!	#NULL!	#NULL!	#NULL!	1	0
342	1	25	1	2	6	2	3	1	2	20.8209	2	1	1	1	1	2	3	3	2	#NULL!		1	1	1	1	1		2	#NULL!		#NULL!	#NULL!	#NULL!	10.56	7.24	38.61	0.62	4.94	8.17	2	3	6	#NULL!	#NULL!	#NULL!	#NULL!	#NULL!	1	0
347	1	19	1	2	4	3	3	1	1	18.7328	2	1	1	2	1	1	1	3	2	#NULL!		1	1	1	1	1		2	#NULL!		#NULL!	#NULL!	#NULL!	10.18	6.77	29.67	0.61	4.12	9.53	2	3	6	#NULL!	#NULL!	#NULL!	#NULL!	#NULL!	1	0
6	2	30	2	1	1	1	2	2	2	17.9089	1	1	1	1	1	2	2	1	2	#NULL!		1	1	1	1	1		2	#NULL!		1	1	2	14.73	0.35	107.59	0.2	8.4	4	1	2	3	1	2	1	10	1	1	0
13	2	23	1	2	4	3	4	1	1	18.7305	2	1	1	1	1	2	1	1	2	#NULL!		1	1	2	1	1		2	#NULL!		1	1	2	27.05	0.141	226.51	1.31	21.97	12.67	1	2	3	1	2	1	10	1	1	0
14	2	21	1	2	4	3	4	1	1	18.4425	1	1	1	1	1	1	2	3	2	#NULL!		1	1	2	1	1		2	#NULL!		2	2	1	28.91	0.07	231.52	0.44	23.56	18.62	1	1	1	#NULL!	2	1	10	1	1	0
15	2	27	2	2	1	1	2	2	2	20.6612	2	1	1	1	1	2	1	1	2	#NULL!		1	1	2	1	1		2	#NULL!		1	1	2	21.01	0.142	71.84	0.34	3.38	6.52	1	2	3	1	2	1	10	1	1	0
18	2	18	1	2	3	2	2	1	2	23.939	2	1	1	1	1	2	1	1	2	#NULL!		2	2	1	1	1		2	#NULL!		1	1	2	18.02	0.65	4.72	0.19	3.61	6.11	1	2	3	1	2	1	10	1	4	1
20	2	25	1	2	1	1	2	2	2	17.782	1	1	1	1	1	2	1	3	2	#NULL!		2	2	2	1	1		2	#NULL!		1	1	1	27.91	0.08	178.91	12.76	11.31	3.3	1	1	1	#NULL!	2	1	10	1	1	0
22	2	27	2	2	1	1	3	2	2	21.4844	2	1	1	1	1	2	3	3	2	#NULL!		2	2	1	1	1		2	#NULL!		1	2	1	21.98	0.54	147.92	1.18	9.52	5.18	1	1	1	#NULL!	2	1	10	1	1	0
24	2	29	2	2	1	1	2	2	2	20.8209	2	1	1	1	1	2	2	2	2	#NULL!		2	2	1	1	1		2	#NULL!		2	2	1	8.65	0.091	14.8	0.09	3.64	4.5	1	1	1	#NULL!	2	1	10	1	4	1
25	2	31	2	2	3	2	4	2	2	22.68	2	1	1	1	1	2	4	3	1	2		2	2	1	1	1		2	#NULL!		1	1	1	39.04	0.19	210.87	10.82	11.27	36.17	1	1	1	#NULL!	1	1	20	2	1	0
26	2	26	2	2	2	2	4	2	2	22.4059	2	1	1	1	1	2	4	3	2	#NULL!		1	1	1	1	1		2	#NULL!		1	1	1	30.13	0.19	243.19	12.17	23.17	16.86	1	1	1	#NULL!	1	1	20	2	1	0
32	2	23	1	2	4	3	3	1	1	18.7305	2	1	1	1	1	2	3	2	2	#NULL!		2	2	1	1	1		2	#NULL!		1	1	1	26.04	0.14	320	0.3	36.02	22.17	1	1	1	#NULL!	2	1	20	2	1	0
38	2	27	2	2	5	4	4	2	1	21.875	2	1	1	1	1	2	3	3	2	#NULL!		2	1	1	1	1		2	#NULL!		2	2	2	39.01	0.81	43.8	0.7	9.74	8.01	1	2	4	2	2	1	10	1	1	0
43	2	37	3	2	1	1	2	2	1	18.5529	2	1	1	1	1	2	1	1	2	#NULL!		2	2	2	1	1		2	#NULL!		2	2	2	11.35	0.149	12.19	0.07	41.76	157.74	1	2	3	1	1	1	20	2	2	1
44	2	38	3	2	5	4	2	2	2	16.8242	1	2	2	1	1	2	1	1	2	#NULL!		1	1	2	1	1		2	#NULL!		1	1	2	28.19	0.142	180	0.69	14.97	15.68	1	2	3	1	1	1	20	2	1	0
46	2	28	2	2	5	4	3	2	1	21.875	2	1	1	1	1	2	4	3	1	3		2	2	2	1	1		2	#NULL!		2	2	2	12.61	0.237	82.29	4.62	9.63	4.68	1	2	3	1	1	1	20	2	1	0
48	2	31	2	2	5	4	4	1	1	14.4138	1	1	1	1	1	2	4	3	2	#NULL!		1	1	1	1	2	gastric ulcer RX	1	2		1	1	2	31.4	0.404	66.65	0.86	8.43	12.49	1	2	4	2	2	1	10	1	1	0
53	2	26	2	2	1	1	4	2	1	19.9293	2	1	1	1	1	2	4	3	2	#NULL!		1	1	1	1	1		2	#NULL!		2	2	2	10.68	0.236	39.6	0.29	4.6	8.69	1	2	3	1	1	1	20	2	1	0
63	2	33	2	2	2	2	3	2	1	21.3382	2	1	1	1	1	2	1	1	2	#NULL!		1	1	1	1	1		2	#NULL!		1	1	2	18.48	0.44	60.66	0.33	13.61	6.33	1	2	3	1	1	1	20	2	1	0
73	2	23	1	2	5	4	2	1	1	18.6667	2	1	1	1	1	2	2	1	1	#NULL!	TB	1	1	1	2	1		2	#NULL!		1	1	2	16.02	0.136	36.23	0.11	4.4	18.67	1	2	3	1	1	1	20	2	1	0
75	2	40	3	2	1	1	1	3	2	17.1468	1	1	2	1	1	2	2	1	2	#NULL!		2	2	1	2	1		2	#NULL!		1	1	2	24.84	0.131	3.39	0.13	93.28	116.02	1	2	3	1	1	1	20	2	2	1
78	2	25	1	2	1	1	2	2	1	18.6107	2	1	1	1	1	2	3	3	2	#NULL!		2	2	1	1	1		2	#NULL!		1	1	2	27.52	0.137	18.94	0.21	2.93	8.26	1	2	3	1	1	1	20	2	4	1
81	2	30	2	2	2	2	3	2	2	16.6493	1	1	1	1	1	2	3	1	2	#NULL!		1	2	1	1	1		2	#NULL!		1	1	2	28.35	0.22	12.81	0.43	10.13	6.2	1	2	3	1	1	1	20	2	4	1
82	2	22	1	2	1	1	2	2	1	18.369	1	1	1	1	1	2	4	3	2	#NULL!		1	1	1	1	1		2	#NULL!		1	1	1	32.32	0.24	69.5	0.35	1.68	8.55	1	1	1	#NULL!	1	1	20	2	1	0
84	2	33	2	2	2	2	4	2	2	25.8876	3	1	1	1	1	2	3	2	2	#NULL!		2	2	1	1	1		2	#NULL!		2	2	2	30.44	0.191	16.49	0.56	8.57	7.19	1	2	3	1	1	1	20	2	4	1
91	2	22	1	2	4	3	3	2	1	16.1843	1	1	1	1	1	2	2	1	2	#NULL!		2	2	2	1	1		2	#NULL!		2	2	1	25.16	0.24	155.16	0.25	10.82	5.92	1	1	1	#NULL!	2	1	10	1	1	0
98	2	18	1	2	4	3	2	1	1	17.4449	1	1	1	1	1	2	3	1	2	#NULL!		1	1	1	1	1		2	#NULL!		1	1	1	12.03	0.019	343.1	0.67	19.95	17.82	1	1	1	#NULL!	2	1	10	1	1	0
107	2	27	2	2	3	2	3	4	2	20	2	1	1	1	1	2	4	2	2	#NULL!		2	2	1	1	1		2	#NULL!		2	2	2	26.13	0.19	26.99	0.04	7.4	3.79	1	2	3	1	1	1	20	2	1	0
110	2	20	1	2	6	2	3	4	1	19.5312	2	1	1	1	1	2	2	1	2	#NULL!		1	1	1	1	1		2	#NULL!		2	2	2	23.85	0.53	16.66	0.66	8.9	7.67	1	2	4	2	2	1	10	1	4	1
133	2	35	2	2	1	1	2	2	1	18.662	2	1	1	1	1	2	2	2	2	#NULL!		1	1	2	1	1		2	#NULL!		1	1	2	23.56	0.24	137.57	0.3	1.55	3.48	1	2	3	1	2	1	20	2	1	0
140	2	40	3	2	3	2	1	3	1	20.2694	2	1	1	1	1	2	3	3	1	3		1	1	1	1	1		2	#NULL!		2	2	2	24.31	0.241	14.16	0.07	32.9	38.7	1	2	3	1	1	1	20	2	2	1
146	2	30	2	2	1	1	1	2	1	25.1096	3	1	1	1	1	2	3	3	2	#NULL!		2	2	2	1	1		2	#NULL!		2	2	2	23.48	0.193	110.04	2.14	14.51	8.43	1	2	3	1	2	1	10	1	1	0
149	2	27	2	1	1	1	2	2	1	20.0692	2	1	1	1	1	2	2	1	2	#NULL!		1	1	1	1	1		2	#NULL!		1	1	1	39.19	0.17	120.13	0.35	9.82	7.19	1	1	1	#NULL!	2	1	10	1	1	0
205	2	27	2	2	2	2	4	1	2	18.424	1	1	1	1	1	2	4	3	1	3		1	1	1	1	1		2	#NULL!		#NULL!	#NULL!	#NULL!	11.05	0.46	25.91	1.41	7.65	4.56	2	3	6	#NULL!	2	1	10	1	1	0
216	2	42	3	2	2	2	4	1	2	25.9695	3	1	1	1	1	2	4	3	2	#NULL!		1	1	1	1	1		2	#NULL!		#NULL!	#NULL!	#NULL!	21.95	0.47	45.06	0.22	10.67	8.11	2	3	6	#NULL!	2	1	10	1	1	0
219	2	39	3	2	2	2	4	2	2	24.3418	2	1	1	1	1	2	4	3	2	#NULL!		1	1	1	1	1		2	#NULL!		#NULL!	#NULL!	#NULL!	18.94	0.48	38.34	0.23	5.79	7.38	2	3	6	#NULL!	2	1	10	1	1	0
229	2	21	1	2	4	3	4	1	1	23.6244	2	1	1	1	1	2	3	3	1	3		1	1	1	1	1		2	#NULL!		#NULL!	#NULL!	#NULL!	22.81	0.47	50.46	0.72	5.72	7.3	2	3	6	#NULL!	2	1	10	1	1	0
231	2	26	2	2	5	4	3	1	1	25.3906	3	1	1	1	1	2	3	3	2	#NULL!		1	1	1	1	1		2	#NULL!		#NULL!	#NULL!	#NULL!	9.58	0.67	46.02	1.39	4.83	7.91	2	3	6	#NULL!	2	1	10	1	1	0
235	2	21	1	1	4	3	4	1	1	23.3726	2	1	1	1	1	2	4	1	2	#NULL!		1	1	1	1	1		2	#NULL!		#NULL!	#NULL!	#NULL!	18.61	0.31	27.63	0.22	5.48	21.72	2	3	6	#NULL!	2	1	10	1	1	0
249	2	46	4	2	2	2	4	2	2	22.9854	2	1	1	1	1	2	3	3	2	#NULL!		1	1	1	1	1		2	#NULL!		#NULL!	#NULL!	#NULL!	23	0.28	23.67	0.15	3.19	8.89	2	3	6	#NULL!	2	1	10	1	2	1
250	2	37	3	2	2	2	4	2	2	27.3437	3	1	1	1	1	2	3	2	2	#NULL!		1	1	1	1	1		2	#NULL!		#NULL!	#NULL!	#NULL!	20.75	0.67	23.87	0.14	8.94	6.11	2	3	6	#NULL!	2	1	10	1	4	1
261	2	37	3	2	2	2	4	4	2	23.5556	2	1	1	1	1	2	3	3	1	#NULL!	HIV/AIDS	1	1	1	1	1		2	#NULL!		#NULL!	#NULL!	#NULL!	13.84	0.41	35.23	0.11	4.99	9.94	2	3	6	#NULL!	2	1	10	1	1	0
286	2	41	3	2	1	1	3	4	2	20.202	2	1	1	1	1	2	3	2	2	#NULL!		1	1	1	1	1		2	#NULL!		#NULL!	#NULL!	#NULL!	11.82	0.55	49.16	1.43	8.91	7.21	2	3	6	#NULL!	2	1	10	1	1	0
296	2	40	3	2	1	1	2	2	1	25.462	3	1	1	1	1	2	4	3	2	#NULL!		1	1	1	1	1		2	#NULL!		#NULL!	#NULL!	#NULL!	8.98	0.39	209.01	1.48	2.48	3.92	2	3	6	#NULL!	2	1	10	1	1	0
313	2	19	1	1	4	3	3	1	1	23.3091	2	1	1	1	1	2	2	1	2	#NULL!		1	1	1	1	1		2	#NULL!		#NULL!	#NULL!	#NULL!	11.83	0.57	32.18	1.42	8.14	5.81	2	3	6	#NULL!	2	1	10	1	1	0
318	2	26	2	2	2	2	4	2	2	16.4062	1	1	1	1	1	2	3	2	2	#NULL!		1	1	1	1	1		2	#NULL!		#NULL!	#NULL!	#NULL!	10.59	0.64	30.06	1.52	2.58	3.98	2	3	6	#NULL!	2	1	10	1	1	0
326	2	27	2	2	3	2	4	1	2	18.3391	1	1	1	1	1	2	3	2	2	#NULL!		1	1	1	1	1		2	#NULL!		#NULL!	#NULL!	#NULL!	12.06	0.65	28.97	1.51	2.91	3.99	2	3	6	#NULL!	2	1	10	1	1	0
327	2	31	2	2	2	2	4	1	2	23.1834	2	1	1	1	1	2	4	3	2	#NULL!		1	1	1	1	1		2	#NULL!		#NULL!	#NULL!	#NULL!	10.77	0.59	67.03	1.43	20.12	8.13	2	3	6	#NULL!	2	1	10	1	1	0
333	2	24	1	2	4	3	4	1	1	20.0288	2	1	1	1	1	1	4	1	1	3		1	1	1	1	1		2	#NULL!		#NULL!	#NULL!	#NULL!	15.18	1.05	26.8	0.98	32.79	11.45	2	3	6	#NULL!	2	1	10	1	1	0
340	2	29	2	2	3	2	2	4	2	21.7993	2	1	1	1	1	2	1	2	2	#NULL!		1	1	1	1	1		2	#NULL!		#NULL!	#NULL!	#NULL!	15.16	0.54	27.03	1.39	20.12	9.81	2	3	6	#NULL!	2	1	10	1	1	0
346	2	31	2	2	3	2	4	1	2	19.9792	2	1	1	1	1	2	1	2	2	#NULL!		1	1	1	1	1		2	#NULL!		#NULL!	#NULL!	#NULL!	9.62	0.66	28.93	1.5	3.59	4.52	2	3	6	#NULL!	2	1	10	1	1	0
72	2	39	3	2	1	1	1	2	1	27.9421	3	1	1	1	1	2	2	1	2	#NULL!		2	2	1	1	1		2	#NULL!		2	2	1	9.54	0.131	442.13	11.12	2.51	2.42	1	1	1	#NULL!	2	1	10	1	1	0
76	2	36	3	2	1	1	1	2	1	17.4449	1	2	2	1	1	2	3	3	2	#NULL!		2	2	1	1	1		2	#NULL!		1	2	2	15.04	0.133	46.14	0.73	2.73	6.88	1	2	3	1	2	1	10	1	4	1
85	2	35	2	2	3	2	1	2	1	20.0288	2	1	1	1	1	2	2	1	2	#NULL!		1	1	1	1	1		2	#NULL!		2	2	2	13.7	0.214	80.37	3.17	7.86	5.05	1	2	3	1	2	1	10	1	1	0
122	2	30	2	2	1	1	1	2	1	16.8889	1	1	1	1	1	2	3	2	2	#NULL!		1	1	1	1	1		2	#NULL!		2	2	2	11.65	0.249	470.39	0.27	17.2	22.66	1	2	3	1	2	1	10	1	1	0
132	2	18	1	2	4	3	2	1	1	15.9788	1	1	1	1	1	2	2	1	1	#NULL!	TB	1	1	1	1	1		2	#NULL!		1	1	2	10.64	0.55	124.92	0.39	5.11	8.35	1	2	3	1	2	1	10	1	1	0
137	2	28	2	1	1	1	2	2	1	20.7008	2	1	1	1	1	2	2	1	2	#NULL!		2	2	2	1	1		2	#NULL!		1	1	1	29.04	0.147	169	14.56	13.67	46.12	1	1	1	#NULL!	2	1	10	1	1	0
139	2	19	1	2	4	3	3	1	1	16.0231	1	1	1	1	1	2	4	2	2	#NULL!		2	2	1	2	1		2	#NULL!		1	1	1	18.17	0.32	334.19	1.06	52.81	20.19	1	1	1	#NULL!	2	1	10	1	1	0
142	2	30	2	2	5	4	2	1	1	21.2191	2	1	1	1	1	2	3	2	2	#NULL!		1	1	1	1	1		2	#NULL!		2	2	2	9	0.263	9.02	0.6	29.7	9.69	1	2	3	1	2	1	10	1	4	1
221	2	33	2	2	2	2	4	3	2	24.2424	2	1	1	1	1	2	4	3	2	#NULL!		1	1	1	1	1		2	#NULL!		#NULL!	#NULL!	#NULL!	9.87	0.48	68.03	1.52	22.01	5.12	2	3	6	#NULL!	2	1	10	1	1	0
222	2	21	1	2	4	3	3	1	1	27.0552	3	1	1	1	1	2	3	2	1	3		1	1	1	1	1		2	#NULL!		#NULL!	#NULL!	#NULL!	12.63	0.57	75.78	0.75	46.29	12.6	2	3	6	#NULL!	2	1	10	1	1	0
224	2	21	1	2	4	3	4	1	1	21.0828	2	1	1	1	1	2	3	3	2	#NULL!		1	1	1	1	1		2	#NULL!		#NULL!	#NULL!	#NULL!	18.25	0.76	120.86	0.4	15.77	7.07	2	3	6	#NULL!	2	1	20	2	1	0
227	2	22	1	2	4	3	4	1	1	18.75	2	1	1	1	1	2	4	1	2	#NULL!		1	1	1	1	1		2	#NULL!		#NULL!	#NULL!	#NULL!	23.92	0.51	28.78	0.56	6.1	3.74	2	3	6	#NULL!	2	1	10	1	3	1
234	2	22	1	2	4	3	4	1	1	22.1893	2	1	1	1	1	2	2	1	2	#NULL!		1	1	1	1	1		2	#NULL!		#NULL!	#NULL!	#NULL!	11.67	0.32	67.82	7.49	9.2	8.34	2	3	6	#NULL!	2	1	10	1	1	0
237	2	22	1	1	4	3	4	1	1	19.5312	2	1	1	1	1	2	4	3	2	#NULL!		1	1	1	1	1		2	#NULL!		#NULL!	#NULL!	#NULL!	20.07	0.82	69.63	1.17	110.19	21.2	2	3	6	#NULL!	2	1	10	1	1	0
274	2	28	2	2	5	4	4	1	1	20.3244	2	1	1	1	1	2	3	3	2	#NULL!		1	1	1	1	1		2	#NULL!		#NULL!	#NULL!	#NULL!	9.37	0.49	63	1.49	20.87	5.65	2	3	6	#NULL!	2	1	10	1	1	0
300	2	33	2	2	3	2	3	4	2	24.0346	2	1	2	1	1	2	4	3	2	#NULL!		1	1	1	1	1		2	#NULL!		#NULL!	#NULL!	#NULL!	9.48	0.51	71.03	14.06	23.11	4.58	2	3	6	#NULL!	2	1	10	1	1	0
314	2	24	1	2	5	4	4	1	1	22.719	2	1	1	1	1	2	3	3	2	#NULL!		1	1	1	1	1		2	#NULL!		#NULL!	#NULL!	#NULL!	13.87	0.61	75.62	1.48	30.08	12.63	2	3	6	#NULL!	2	1	10	1	1	0
325	2	26	2	2	4	3	4	1	1	19.9792	2	1	1	1	1	2	2	3	2	#NULL!		1	1	1	1	1		2	#NULL!		#NULL!	#NULL!	#NULL!	9.62	0.57	64	1.52	20.12	4.62	2	3	6	#NULL!	2	1	10	1	1	0
338	2	30	2	2	1	1	2	3	2	22.4059	2	1	1	1	1	2	4	3	2	#NULL!		1	1	1	1	1		2	#NULL!		#NULL!	#NULL!	#NULL!	14.68	0.64	25.12	1.43	4.69	2.59	2	3	6	#NULL!	2	1	10	1	3	1
339	2	22	1	2	4	3	4	1	1	18.5078	2	1	2	1	1	2	2	1	2	#NULL!		1	1	1	1	1		2	#NULL!		#NULL!	#NULL!	#NULL!	14.97	0.65	73.62	0.26	9.98	5.49	2	3	6	#NULL!	2	1	20	2	1	0
344	2	27	2	2	6	2	4	1	1	21.4844	2	1	1	1	1	2	3	2	2	#NULL!		1	1	1	1	1		2	#NULL!		#NULL!	#NULL!	#NULL!	9.53	0.66	62.03	1.53	19.56	4.56	2	3	6	#NULL!	2	1	10	1	1	0
1	2	49	4	2	1	1	1	2	2	21.6713	2	1	1	1	1	2	1	1	1	3		2	2	1	1	1		2	#NULL!		1	1	1	23.8	0.09	5.18	0.28	11.66	38.36	1	1	1	#NULL!	3	2	#NULL!	3	4	1
2	2	50	4	1	1	1	1	2	2	15.2344	1	1	1	1	1	2	1	3	2	#NULL!		2	2	1	2	1		2	#NULL!		1	1	2	26.91	0.145	4.78	0.03	42.66	83.58	1	2	3	1	3	2	#NULL!	3	4	1
42	2	53	4	2	5	4	1	3	1	18.3951	1	2	2	1	1	2	1	1	2	#NULL!		2	2	1	1	1		2	#NULL!		2	2	2	28.21	0.76	5.28	0.24	11.56	38.46	1	2	4	2	3	2	#NULL!	3	4	1
61	2	50	4	1	1	1	1	2	1	17.9297	1	1	2	1	1	2	4	3	2	#NULL!		2	2	2	2	1		2	#NULL!		1	1	2	12.64	0.143	76.29	0.3	8.82	22.65	1	2	3	1	3	2	#NULL!	3	1	0
74	2	48	4	2	1	1	2	4	2	15.7342	1	1	1	1	1	2	3	3	1	2		2	2	2	1	1		2	#NULL!		1	1	2	13.86	0.139	11.2	0.11	38.15	127.27	1	2	3	1	3	2	#NULL!	3	2	1
79	2	50	4	2	1	1	1	2	1	22.8329	2	1	1	1	1	2	3	3	2	#NULL!		1	1	1	1	1		2	#NULL!		1	1	2	17.4	0.24	180.53	10.77	12.65	16.96	1	2	3	1	3	2	#NULL!	3	1	0
101	2	49	4	2	1	1	1	3	2	15.625	1	2	2	1	1	2	3	2	2	#NULL!		2	2	2	2	1		2	#NULL!		1	1	1	19.2	0.064	5.44	0.37	36.3	85.7	1	1	1	#NULL!	3	2	#NULL!	3	4	1
108	2	50	4	2	1	1	1	3	1	19.736	2	1	1	1	1	2	3	2	2	#NULL!		2	2	1	1	1		2	#NULL!		2	2	2	3.48	0.192	7.88	0.001	31.4	45.4	1	2	3	1	3	2	#NULL!	3	4	1
118	2	42	3	2	1	1	1	2	1	14.4531	1	1	1	1	1	2	2	1	2	#NULL!		2	2	1	2	1		2	#NULL!		1	1	2	26.53	0.378	7.68	0.13	29.71	68.53	1	2	4	2	3	2	#NULL!	3	4	1
121	2	45	3	2	2	2	4	2	2	22.2656	2	1	1	1	1	2	4	3	2	#NULL!		2	2	1	1	1		2	#NULL!		2	2	2	9.82	0.138	167.9	0.38	23.7	27.68	1	2	3	1	3	2	#NULL!	3	1	0
123	2	48	4	2	2	2	4	2	2	21.83	2	1	1	1	1	2	4	3	2	#NULL!		1	1	1	1	1		2	#NULL!		2	2	2	27.31	0.191	7.48	0.21	29.61	3.7	1	2	3	1	3	2	#NULL!	3	3	1
128	2	45	3	1	1	1	1	2	1	15.0108	1	1	1	1	1	2	2	1	2	#NULL!		2	2	2	1	1		2	#NULL!		2	2	1	15.24	0.134	5	0.06	104.53	147.85	1	1	1	#NULL!	3	2	#NULL!	3	2	1
130	2	50	4	2	1	1	2	2	1	20.8889	2	1	1	1	1	2	3	2	2	#NULL!		1	1	1	1	2	gastric ulcer RX	1	2		1	1	2	19.8	0.18	170.63	12.87	11.55	16.86	1	2	3	1	3	2	#NULL!	3	1	0
144	2	45	3	2	1	1	1	2	2	15.5556	1	1	1	1	1	2	3	2	2	#NULL!		1	1	2	1	1		2	#NULL!		2	2	1	24.82	0.146	17.8	0.4	25.7	38.35	1	1	1	#NULL!	3	2	#NULL!	3	4	1
267	2	51	4	2	1	1	1	3	2	17.9687	1	2	2	1	1	2	3	3	2	#NULL!		1	1	1	1	1		2	#NULL!		#NULL!	#NULL!	#NULL!	22.91	0.15	16.68	0.38	25.63	3.6	2	3	6	#NULL!	3	2	#NULL!	3	3	1
269	2	51	4	2	1	1	1	2	2	26.9531	3	2	2	1	1	2	3	2	2	#NULL!		1	1	1	1	1		2	#NULL!		#NULL!	#NULL!	#NULL!	13.89	0.31	31.02	0.51	18.68	16.81	2	3	6	#NULL!	3	2	#NULL!	3	1	0
275	2	48	4	2	1	1	2	3	1	21.5139	2	1	1	1	1	2	3	2	2	#NULL!		1	1	1	1	1		2	#NULL!		#NULL!	#NULL!	#NULL!	10.26	0.134	8.16	0.32	14.62	40.34	2	3	6	#NULL!	3	2	#NULL!	3	4	1
278	2	46	4	2	1	1	1	2	1	22.7732	2	1	1	1	1	2	4	3	2	#NULL!		1	1	1	1	1		2	#NULL!		#NULL!	#NULL!	#NULL!	11.58	0.29	22.68	0.52	20.21	18.61	2	3	6	#NULL!	3	2	#NULL!	3	1	0
293	2	49	4	2	1	1	2	2	1	20.6035	2	1	1	1	1	2	3	2	2	#NULL!		1	1	1	1	1		2	#NULL!		#NULL!	#NULL!	#NULL!	15.16	0.14	21.65	0.28	11	20.87	2	3	6	#NULL!	3	2	#NULL!	3	1	0
306	2	51	4	2	1	1	1	2	1	25.9107	3	1	1	1	1	2	3	2	2	#NULL!		1	1	1	1	1		2	#NULL!		#NULL!	#NULL!	#NULL!	14.02	0.41	31.04	6.36	29.63	51.05	2	3	6	#NULL!	3	2	#NULL!	3	1	0
309	2	53	4	2	3	2	2	3	2	28.0404	3	1	2	1	1	2	4	3	2	#NULL!		1	1	1	1	1		2	#NULL!		#NULL!	#NULL!	#NULL!	12.89	0.38	29.69	0.46	39	15	2	3	6	#NULL!	3	2	#NULL!	3	1	0
312	2	48	4	2	2	2	4	4	2	20.5151	2	1	1	1	1	2	4	3	2	#NULL!		1	1	1	1	1		2	#NULL!		#NULL!	#NULL!	#NULL!	13.82	0.41	27.86	0.43	18	12.28	2	3	6	#NULL!	3	2	#NULL!	3	1	0
348	2	49	4	2	1	1	2	2	1	24.977	2	1	1	1	1	2	4	3	2	#NULL!		1	1	1	1	1		2	#NULL!		#NULL!	#NULL!	#NULL!	10.65	0.25	50.61	0.64	12.63	35.62	2	3	6	#NULL!	3	2	#NULL!	3	1	0
34	2	29	2	2	4	3	4	2	2	24.6094	2	1	1	1	1	2	3	3	2	#NULL!		2	2	2	1	1		2	#NULL!		1	1	1	26.81	0.21	315.16	2.18	8.19	3.87	1	1	1	#NULL!	2	1	10	1	1	0
36	2	24	1	2	2	2	4	2	2	14.6924	1	1	1	1	1	2	3	3	2	#NULL!		2	1	1	1	1		2	#NULL!		1	1	1	36.18	0.17	290.19	19.6	13.18	5.18	1	1	1	#NULL!	2	1	20	2	1	0
37	2	23	1	2	2	2	4	1	1	16.8475	1	1	1	1	1	2	2	1	2	#NULL!		1	1	1	1	1		2	#NULL!		1	1	1	28.17	0.16	297.13	19.78	16.18	8.13	1	1	1	#NULL!	2	1	20	2	1	0
55	2	18	1	2	4	3	3	2	1	20.945	2	1	1	1	1	2	1	1	2	#NULL!		2	2	2	1	1		2	#NULL!		1	1	2	23.17	0.146	23.2	1.2	10.1	13.29	1	2	3	1	2	1	10	1	2	1
71	2	35	2	2	1	1	1	4	1	19.6311	2	1	1	1	1	2	1	1	2	#NULL!		1	2	2	1	1		2	#NULL!		2	2	2	13.14	0.136	37.09	0.23	3.41	7.81	1	2	3	1	2	1	10	1	2	1
86	2	29	2	2	2	2	4	2	2	17.5981	1	1	1	1	1	2	3	3	1	2		1	1	1	1	1		2	#NULL!		1	1	2	16.76	0.137	107.32	1.99	3.84	8.4	1	2	3	1	2	1	10	1	1	0
94	2	27	2	2	1	1	3	2	2	23.5294	2	1	1	1	1	2	4	3	2	#NULL!		1	1	1	1	1		2	#NULL!		1	1	1	26.97	0.18	310.19	3.12	10.12	4.56	1	1	1	#NULL!	2	1	20	2	1	0
97	2	38	3	2	1	1	1	2	1	23.4375	2	2	2	1	1	2	2	1	2	#NULL!		2	2	2	1	1		2	#NULL!		2	2	1	17.99	0.087	300.18	11.06	10.13	7.52	1	1	1	#NULL!	2	1	20	2	1	0
105	2	26	2	2	1	1	2	2	1	21.1109	2	1	1	1	1	2	1	2	2	#NULL!		1	1	1	1	1		2	#NULL!		2	2	2	15.17	0.41	221.51	0.28	6.88	8.5	1	2	4	2	2	1	10	1	1	0
106	2	36	3	2	3	2	3	2	2	24.864	2	1	1	1	1	2	4	2	2	#NULL!		1	1	1	1	1		2	#NULL!		2	2	2	36.29	0.421	127.53	0.85	5.93	8.23	1	2	3	1	2	1	10	1	1	0
115	2	26	2	2	6	2	3	2	2	23.74	2	1	1	1	1	2	4	3	1	3		2	2	1	1	1		2	#NULL!		2	2	2	24.7	0.132	9.47	0.83	9.54	29.16	1	2	4	2	2	1	10	1	2	1
116	2	25	1	2	3	2	3	1	1	17.2248	1	1	1	1	1	2	2	1	1	3		1	1	2	1	1		2	#NULL!		2	2	2	11.96	0.193	264.92	0.53	10.14	5.3	1	2	3	1	2	1	10	1	1	0
119	2	23	1	2	5	4	3	2	1	20.7031	2	1	1	1	1	2	4	3	2	#NULL!		1	1	1	1	1		2	#NULL!		2	2	2	24	0.391	27	0.13	14	3.87	1	2	4	2	2	1	20	2	4	1
138	2	21	1	2	4	3	4	1	1	17.9687	1	1	1	1	1	2	3	3	1	1		2	2	2	1	1		2	#NULL!		1	1	1	38.17	0.135	310.18	3.2	12.9	5.4	1	1	1	#NULL!	2	1	10	1	1	0
143	2	24	1	2	1	1	3	2	1	18.7305	2	1	1	1	1	2	3	3	2	#NULL!		1	1	1	1	1		2	#NULL!		1	1	2	18.1	0.13	224.65	0.29	9.4	6.2	1	2	3	1	2	1	10	1	1	0
201	2	21	1	2	4	3	3	1	1	17.4818	1	1	1	1	1	2	2	1	2	#NULL!		1	1	1	1	1		2	#NULL!		#NULL!	#NULL!	#NULL!	16.7	0.71	87.21	1.17	27.11	5.3	2	3	6	#NULL!	2	1	20	2	1	0
217	2	21	1	2	4	3	4	1	1	20	2	1	1	1	1	2	2	1	1	#NULL!	CVD	1	1	1	1	1		2	#NULL!		#NULL!	#NULL!	#NULL!	18.9	0.27	130.04	9.65	17.02	6.07	2	3	6	#NULL!	2	1	10	1	1	0
223	2	21	1	2	4	3	3	1	1	19.5556	2	1	1	1	1	2	2	2	2	#NULL!		1	1	1	1	1		2	#NULL!		#NULL!	#NULL!	#NULL!	13.93	0.65	110.03	0.75	4.35	2.67	2	3	6	#NULL!	2	1	10	1	1	0
226	2	35	2	2	1	1	2	3	2	20.7967	2	1	1	1	1	2	3	3	2	#NULL!		1	1	1	1	1		2	#NULL!		#NULL!	#NULL!	#NULL!	10.18	0.55	84.06	16.08	2.46	3.02	2	3	6	#NULL!	2	1	10	1	1	0
228	2	21	1	2	4	3	4	1	1	22.8374	2	1	1	1	1	2	2	2	2	#NULL!		1	1	1	1	1		2	#NULL!		#NULL!	#NULL!	#NULL!	18.87	0.68	130.98	3.95	9.02	7.39	2	3	6	#NULL!	2	1	10	1	1	0
230	2	24	1	2	2	2	4	1	2	18.026	1	1	1	1	1	2	3	3	2	#NULL!		1	1	1	1	1		2	#NULL!		#NULL!	#NULL!	#NULL!	15.49	0.8	133.24	0.56	18.6	8.47	2	3	6	#NULL!	2	1	10	1	1	0
238	2	30	2	2	3	2	4	2	2	21.9363	2	2	1	1	1	2	3	2	2	#NULL!		1	1	1	1	1		2	#NULL!		#NULL!	#NULL!	#NULL!	22.8	0.73	84.31	18.01	1.68	2.17	2	3	6	#NULL!	2	1	10	1	1	0
241	2	27	2	2	6	2	4	1	2	18.6851	2	2	2	1	1	2	3	3	2	#NULL!		1	1	1	1	1		2	#NULL!		#NULL!	#NULL!	#NULL!	11	0.72	87.02	17.69	2.31	3.92	2	3	6	#NULL!	2	1	10	1	1	0
245	2	32	2	2	3	2	3	2	2	20.5499	2	1	1	1	1	2	3	3	2	#NULL!		1	1	1	1	1		2	#NULL!		#NULL!	#NULL!	#NULL!	8.3	0.58	82.06	17.89	1.24	3.891	2	3	6	#NULL!	2	1	10	1	1	0
247	2	35	2	2	2	2	4	4	2	22.8625	2	2	2	1	1	2	3	2	2	#NULL!		1	1	1	1	1		2	#NULL!		#NULL!	#NULL!	#NULL!	9.13	0.52	81.06	18.03	1.23	4	2	3	6	#NULL!	2	1	10	1	1	0
252	2	36	3	2	2	2	4	1	2	22.1317	2	1	1	1	1	2	3	3	1	2		1	1	1	1	1		2	#NULL!		#NULL!	#NULL!	#NULL!	13.3	0.41	79.13	0.5	52.95	117.89	2	3	6	#NULL!	2	1	10	1	2	1
258	2	26	2	1	5	4	3	1	1	19.433	2	1	1	1	1	2	2	1	2	#NULL!		1	1	1	1	1		2	#NULL!		#NULL!	#NULL!	#NULL!	9.17	0.63	87.09	17.6	2.06	3.91	2	3	6	#NULL!	2	1	10	1	1	0
263	2	28	2	2	5	4	2	4	1	23.1473	2	1	1	1	1	2	3	3	2	#NULL!		1	1	1	1	1		2	#NULL!		#NULL!	#NULL!	#NULL!	9.67	0.68	84.21	18.03	3.51	4.5	2	3	6	#NULL!	2	1	10	1	1	0
272	2	44	3	2	1	1	2	2	1	19.4734	2	1	1	1	1	2	3	3	2	#NULL!		1	1	1	1	1		2	#NULL!		#NULL!	#NULL!	#NULL!	17.68	0.62	92.19	14.68	20.81	4.31	2	3	6	#NULL!	2	1	10	1	1	0
279	2	37	3	2	2	2	4	4	2	20.5457	2	1	1	1	1	2	3	3	2	#NULL!		1	1	1	1	1		2	#NULL!		#NULL!	#NULL!	#NULL!	15.69	0.48	93.51	13.61	6.14	4.32	2	3	6	#NULL!	2	1	10	1	1	0
280	2	29	2	2	2	2	4	2	2	21.0772	2	1	1	1	1	2	3	2	2	#NULL!		1	1	1	1	1		2	#NULL!		#NULL!	#NULL!	#NULL!	10.69	0.69	87.01	17.87	3.21	3.97	2	3	6	#NULL!	2	1	10	1	1	0
281	2	20	1	2	4	3	3	1	1	20.2395	2	1	1	1	1	2	3	3	2	#NULL!		1	1	1	1	1		2	#NULL!		#NULL!	#NULL!	#NULL!	12.68	0.48	83.14	17.8	10.24	4.62	2	3	6	#NULL!	2	1	10	1	1	0
284	2	27	2	2	3	2	2	1	2	23.634	2	1	1	1	1	2	2	1	2	#NULL!		1	1	1	1	1		2	#NULL!		#NULL!	#NULL!	#NULL!	9.51	0.61	85.01	14.62	10.09	4.67	2	3	6	#NULL!	2	1	10	1	1	0
291	2	37	3	2	1	1	3	2	1	26.4381	3	1	1	1	1	2	4	3	1	3		1	1	1	1	1		2	#NULL!		#NULL!	#NULL!	#NULL!	13.62	0.43	89.21	5.68	8.12	6.17	2	3	6	#NULL!	2	1	10	1	1	0
294	2	42	3	2	2	2	4	2	2	20.3125	2	1	1	1	1	2	3	3	2	#NULL!		1	1	1	1	1		2	#NULL!		#NULL!	#NULL!	#NULL!	12.62	0.51	85.01	16.78	1.98	4.82	2	3	6	#NULL!	2	1	10	1	1	0
297	2	33	2	2	1	1	3	4	2	19.9573	2	1	1	1	1	2	4	2	2	#NULL!		1	1	1	1	1		2	#NULL!		#NULL!	#NULL!	#NULL!	9.61	0.65	82.03	0.57	13.64	4.15	2	3	6	#NULL!	2	1	10	1	1	0
308	2	23	1	2	4	3	4	1	1	22.0317	2	1	1	1	1	2	3	2	2	#NULL!		1	1	1	1	1		2	#NULL!		#NULL!	#NULL!	#NULL!	16.02	0.56	93.82	16.82	8.69	4.23	2	3	6	#NULL!	2	1	10	1	1	0
319	2	34	2	2	1	1	3	2	1	22.9481	2	1	1	1	1	2	3	3	2	#NULL!		1	1	1	1	1		2	#NULL!		#NULL!	#NULL!	#NULL!	8.98	0.61	86.01	18	6.01	4.23	2	3	6	#NULL!	2	1	10	1	1	0
328	2	36	3	1	2	2	4	2	2	20	2	1	1	1	1	2	4	3	2	#NULL!		1	1	1	1	1		2	#NULL!		#NULL!	#NULL!	#NULL!	8.15	0.39	25.23	1.65	1.4	2.95	2	3	6	#NULL!	2	1	10	1	4	1
334	2	28	2	2	4	3	4	1	1	23.5078	2	1	1	1	1	2	3	3	2	#NULL!		1	1	1	1	1		2	#NULL!		#NULL!	#NULL!	#NULL!	18.61	0.55	147.04	0.69	6.09	7.2	2	3	6	#NULL!	2	1	10	1	1	0
336	2	20	1	2	4	3	4	1	1	21.2306	2	1	1	1	1	2	2	1	2	#NULL!		1	1	1	1	1		2	#NULL!		#NULL!	#NULL!	#NULL!	10.58	0.41	83.61	2.1	11.67	5.87	2	3	6	#NULL!	2	1	10	1	1	0
343	2	22	1	2	4	3	4	2	1	20.7756	2	1	1	1	1	2	3	2	2	#NULL!		1	1	1	1	1		2	#NULL!		#NULL!	#NULL!	#NULL!	20.66	0.28	85.65	10.45	5.8	6.28	2	3	6	#NULL!	2	1	10	1	1	0
345	2	33	2	2	2	2	4	2	2	22.4913	2	1	1	1	1	2	2	1	1	3		1	1	1	1	1		2	#NULL!		#NULL!	#NULL!	#NULL!	10.62	0.41	89.98	3.15	6.39	4.51	2	3	6	#NULL!	2	1	10	1	1	0
349	2	30	2	2	3	2	2	2	2	20.7967	2	1	1	1	1	2	3	3	2	#NULL!		1	1	1	1	1		2	#NULL!		#NULL!	#NULL!	#NULL!	11.82	0.71	86.03	17.77	2.68	1.89	2	3	6	#NULL!	2	1	20	2	4	1
[truncated: 5 more columns]
